# Supplementary material for: Clinical Prospect of Mesenchymal Stromal/Stem Cell-Derived Extracellular Vesicles in Kidney Disease: Challenges and the Way Forward
Source: Pharmaceutics. 2023 Jul 9;15(7):1911. doi: 10.3390/pharmaceutics15071911 (PMC10384614; doi:10.3390/pharmaceutics15071911)
Supplement: Supplementary file 1 [file pharmaceutics-15-01911-s001.zip]

Archive with 1 entries (1 files):
- pharmaceutics-2445894-supplementary.pdf
